# Supplementary material for: Hypoxia-Inducible Factor-2-Altered Urothelial Carcinoma: Clinical and Genomic Features
Source: Curr Oncol. 2022 Nov 14;29(11):8638–49. doi: 10.3390/curroncol29110681 (PMC9689673; doi:10.3390/curroncol29110681)
Supplement: Supplementary file 1 [file curroncol-29-00681-s001.zip]

Archive with 1 entries (1 files):
- curroncol-2022694-supplementary.pdf
